# Supplementary material for: IKK2/NFkB signaling controls lung resident CD8+ T cell memory during influenza infection
Source: Nat Commun. 2023 Jul 19;14:4331. doi: 10.1038/s41467-023-40107-1 (PMC10356942; doi:10.1038/s41467-023-40107-1)
Supplement: Supplementary file 4 — Source Data [file 41467_2023_40107_MOESM4_ESM.xlsx]

## Sheet: Fig 1b
Control	Control + Dox	CA-IKK2ON	DN-IKK2ON
2401.76	980.872	25728.4	848.765
1926.23	2664.85	13082.9	249.468
4014.82	7989.5	9665.46	1094.59
3388.27	3541.56	21713.2	422.114
7005.27	5320	13647.7	336.383
7450.44		14098.3	2430
8810.06			2930
4120			305
4480

## Sheet: Fig 1c
Control	Control + Dox	CA-IKK2ON	DN-IKK2ON
4227.85	2731.06	2980.8	2394.29
2907.14	2809.42	4956.12	2671.73
6930.13	2563.47	2072.4	1626.69
2572.26	5391.32	7169.4	572.247
4098.98	5229.49	6948.24	3300
5827.15	3320.2		1140

## Sheet: Fig 1d
Frequency					Number
Control	Control + Dox	CA-IKK2ON	DN-IKK2ON		Control	Control + Dox	CA-IKK2ON	DN-IKK2ON
13	16.7	11.5	39.7		7730	6990	3300	29450.5
19.2	15.4	9.56	24.5		11000	7020	1140	53313.6
18.4	20.1	12.3	33		10800	15500	2780	74522.2
17.1	20.6	11.5	27		8290.89	12800	3550	28846.5
19.6	18.3	8.96	26.1		13453.5	25738.3	1211.09	67276.1
19.7	21.1		44.2		10578.8	11118.6	563.88	33400
			56.8		18500	6845.39	211	65600
					7920			89900
					19500
					3910

## Sheet: Fig 1e
Frequency					Number
Control	Control + Dox	CA-IKK2ON	DN-IKK2ON		Control	Control + Dox	CA-IKK2ON	DN-IKK2ON
5.56	9.09	5.36	21		2730	1070	665	11189.3
11	9.41	4.35	15.2		3510	2301.1	81.6	9936.29
12.9	7.17	5.56	21.3		1272.88	2070.48	130	4695.94
12.8	7.08	5.34	13.8		2910.33	2632.84	737	6525.79
11	8.52	0.12	21.8		1793.8		555	17500.7
12.9	9.04	2.09	31.2		1057.88		742
10	11.4		13.6		803.476		208.307
8.98	4.72				1056.17		366.522
9.01	14.8						88.6198
10.1	11.2
13.6	11.7
	11.1

## Sheet: Fig 1f
NP Frequency					NP Number
Control	Control + Dox	CA-IKK2ON	DN-IKK2ON		Control	Control + Dox	CA-IKK2ON	DN-IKK2ON
44.4	29.5	16.7	58.3		7311.7	6150	2716.08	8410
42.9	43	15.4	62.4		10115.1	8110	1340	6930
35.3	37.8	20.7	55.2		4940	4840	1570	17500
38.9	27.6	23.4	48.2		5040		210	11800
36.1	38.4	12.6	49.2		12300		56.1	9210
27.4		17.4			4610		272
49.4		7.53			2710		165
52.3		5.4			3210		51.3
34.1		6.37			6710
43.3		6.23			3930
NP IV- Frequency					NP IV- Number
Control	Control + Dox	CA-IKK2ON	DN-IKK2ON		Control	Control + Dox	CA-IKK2ON	DN-IKK2ON
19.9	28.3	8.3	70.5		80200	8910	7190	231000
28.4	36.7	9.09	63.6		49800	84600	5150	98100
23.1	18.1	16.7	61.1		31400	44400	12300	191000
23.5		12.5	40
26.7

## Sheet: Fig 1g
Lung			Kidney
Control	CA-IKK2ON		Control	CA-IKK2ON
3188.64	342.983		10554.7	2862.6
5856.15	1795.05		4788.15	1510.79
6422.57	1314.8		8994.59	2200.78
3577.95	659.302		4290.03	1532.03
4733.56	2657.2		3335.61	1076.06
	1403.74			2102.65

## Sheet: Fig 2b
CD8			CD4
Control	CA-IKK2ON		Control	CA-IKK2ON
288000	206000		285000	180000
373000	393000		431000	432000
327000	239000		340000	237000
502875	252000		641410	274000
563780	365000		440215	203748
	382300		478711
	417271		193358
	376283

## Sheet: Fig 2c
CD8			CD4
Control	CA-IKK2ON		Control	CA-IKK2ON
9580	12100		11800	8840
15300	7410		22000	13500
17000	15900		17700	14800
29300	26000		27381.8	28550.7
27630.5	7440		37043.1	35384.9
20250.4	22203.3		10477.5	15736.3
15752.7	20581.6
	22858.3

## Sheet: Fig 2d
Frequency					Number
	Control	CA-IKK2ON				Control	CA-IKK2ON
	10.1	1.94				3188.64	342.983
	10.7	6.72				8774.99	1795.05
	14.7	6.25				5856.15	1314.8
	10.4	7.57				6422.57	659.302
	15.2	6.77				3577.95	2657.2
	12.1	5.94				4733.56	1403.74
		5.64

## Sheet: Fig 2e
Frequency					Number
	Control	CA-IKK2ON				Control	CA-IKK2ON
	1.13	0.48				7722.97	3770.97
	0.98	0.18				9496.87	3956.62
	0.61	0.47				6996.36	875.814
	0.77	0.21				6732.12	1849.65
	0.76	0.09
	0.89	0.21
	0.77	0.11
	1.35	0.002
	0.76	0.25
	0.84	0.19
	1.39	0.31
	0.87	0.26
	0.66

[truncated: 72 more sheets: Fig 2f, Fig 3c, Fig 3d, Fig 3e, Fig 3f, Fig 4b, Fig 4c, Fig 4d, Fig 4e, Fig 4f, Fig 4g, Fig 4h, Fig 5a, Fig 5c, Fig 5g, Fig 5h, Fig 5i, Fig 5l, Fig 5m, Fig 6a …]
